# Supplementary material for: cADPR Does Not Activate TRPM2
Source: Int J Mol Sci. 2022 Mar 15;23(6):3163. doi: 10.3390/ijms23063163 (PMC8949931; doi:10.3390/ijms23063163)
Supplement: Supplementary file 1 [file ijms-23-03163-s001.zip]

Archive with 1 entries (1 files):
- ijms-1581652-supplementary.pdf
